# Supplementary material for: Preparation of High Water-Soluble Trichoderma Co-Culture Metabolite Powder and Its Effects on Seedling Emergence Rate and Growth of Crops
Source: J Fungi (Basel). 2023 Jul 20;9(7):767. doi: 10.3390/jof9070767 (PMC10381636; doi:10.3390/jof9070767)
Supplement: Supplementary file 1 [file jof-09-00767-s001.zip]

Archive with 1 entries (1 files):
- jof-2506940-SI.pdf
